# Supplementary material for: Gestational Weight Gain—Re-Examining the Current Paradigm
Source: Nutrients. 2020 Aug 1;12(8):2314. doi: 10.3390/nu12082314 (PMC7468983; doi:10.3390/nu12082314)
Supplement: Supplementary file 1 [file nutrients-12-02314-s001.zip]

Archive with 1 entries (1 files):
- nutrients-883802-supplementary.docx
